# Supplementary material for: Microwave-assisted synthesis of new triangulenium dyes for lifetime imaging microscopy (FLIM)
Source: Sci Rep. 2025 Dec 21;16:1925. doi: 10.1038/s41598-025-31688-6 (PMC12804676; doi:10.1038/s41598-025-31688-6)
Supplement: Supplementary file 1 — Supplementary Material 1 [file 41598_2025_31688_MOESM1_ESM.xlsx]

## Sheet: ADOTA 1
		4-(3-cyanophenyl)-4-aza-8,12-dioxatriangulenium tetrafluoroborate (ADOTA 1)
		x	y	z
	C	2.41558	7.05462	-0.0771008
	C	2.46153	8.40615	-0.431428
	C	1.29805	9.14881	-0.480768
	C	0.100214	8.50758	-0.169423
	C	0.0246683	7.16204	0.186585
	C	1.19952	6.43712	0.230124
	C	3.60558	6.30689	-0.0325201
	C	4.81453	6.92265	-0.340769
	C	4.81696	8.28861	-0.692964
	O	3.65269	8.99677	-0.730768
	C	6.01093	6.17548	-0.295941
	C	7.2083	6.82184	-0.611282
	C	7.17289	8.16365	-0.953314
	C	5.99668	8.92022	-1.00229
	O	1.16711	5.11852	0.572718
	C	2.31047	4.37773	0.624667
	C	3.55785	4.96205	0.320487
	C	4.75056	4.20934	0.369575
	N	5.93925	4.8419	0.0589972
	C	2.23556	3.05258	0.977531
	C	3.42831	2.32208	1.02192
	C	4.66995	2.86228	0.729985
	C	7.15827	4.07954	0.119085
	C	7.58634	3.40778	-1.01052
	C	8.7671	2.67272	-0.933448
	C	9.50112	2.61431	0.251189
	C	9.04846	3.29846	1.3694
	C	7.87284	4.03471	1.30666
	C	9.23399	1.96303	-2.09624
	N	9.60853	1.39442	-3.02313
	H	1.32466	10.196	-0.754735
	H	-0.817911	9.08356	-0.206391
	H	-0.921508	6.6915	0.42248
	H	8.15139	6.29397	-0.591837
	H	8.10899	8.65479	-1.19614
	H	6.00792	9.96804	-1.27405
	H	1.28245	2.59606	1.21221
	H	3.37841	1.27497	1.30038
	H	5.55438	2.24317	0.783425
	H	7.01417	3.45441	-1.92953
	H	10.4172	2.0369	0.290524
	H	9.61298	3.25792	2.29329
	H	7.50556	4.57456	2.1724

## Sheet: ADOTA 2
		4-(4-acetamidophenyl)-4-aza-8,12-dioxatriangulenium tetrafluoroborate (ADOTA 2)
		x	y	z
	C	-3.25852	2.27795	0.0178945
	C	-3.20539	3.66793	-0.119137
	C	-4.36596	4.38783	-0.326309
	C	-5.56787	3.68489	-0.391405
	C	-5.65016	2.29986	-0.257738
	C	-4.47806	1.59861	-0.0514375
	C	-2.07036	1.55426	0.227762
	C	-0.857548	2.23141	0.295537
	C	-0.847579	3.63543	0.15263
	O	-2.01029	4.31958	-0.0483924
	C	0.336257	1.50647	0.499539
	C	1.53974	2.21537	0.557904
	C	1.51143	3.59193	0.4155
	C	0.3366	4.327	0.212426
	O	-4.51725	0.242988	0.0846622
	C	-3.37605	-0.476273	0.286726
	C	-2.12433	0.171056	0.361908
	C	-0.933133	-0.557303	0.568504
	N	0.259886	0.134458	0.628333
	C	-3.45676	-1.84033	0.417399
	C	-2.26539	-2.54708	0.624077
	C	-1.02077	-1.94617	0.701157
	C	1.47868	-0.611054	0.814431
	C	1.95837	-0.828646	2.09596
	C	3.12336	-1.55836	2.26781
	C	3.80879	-2.05717	1.16052
	C	3.3317	-1.80316	-0.12298
	C	2.15459	-1.09051	-0.294527
	H	-4.33416	5.46473	-0.43396
	H	-6.48361	4.24262	-0.553789
	H	-6.59946	1.78199	-0.312512
	H	2.47992	1.70477	0.71112
	H	2.45125	4.13144	0.462784
	H	0.354817	5.40391	0.103533
	H	-4.41232	-2.34609	0.362029
	H	-2.32143	-3.62517	0.729435
	H	-0.137093	-2.54737	0.86173
	H	1.4178	-0.438864	2.95126
	N	5.00946	-2.76901	1.37918
	H	3.88351	-2.1424	-0.989702
	H	1.77135	-0.891933	-1.28925
	C	5.42871	-3.94335	0.825056
	O	6.51447	-4.4113	1.15338
	C	4.53599	-4.64927	-0.16371
	H	3.50606	-1.74952	3.26436
	H	5.59941	-2.436	2.12965
	H	4.74514	-4.28252	-1.17148
	H	4.77744	-5.71067	-0.128324
	H	3.47714	-4.49841	0.0452893

## Sheet: ADOTA 3
		4-(pyridin-3-yl)-4-aza-8,12-dioxatriangulenium tetrafluoroborate (ADOTA 3)
		x	y	z
	C	-2.1937	-1.70697	-0.344538
	C	-3.4786	-1.18649	-0.163826
	C	-4.58308	-2.00244	-0.311577
	C	-4.36789	-3.33947	-0.641615
	C	-3.09885	-3.88517	-0.827632
	C	-2.00752	-3.05248	-0.675324
	C	-1.0761	-0.867242	-0.192639
	C	-1.26324	0.471434	0.136854
	C	-2.57645	0.956295	0.311562
	O	-3.64756	0.126867	0.158403
	C	-0.143646	1.31654	0.291977
	C	-0.364674	2.65434	0.627483
	C	-1.66735	3.09568	0.791106
	C	-2.78905	2.27283	0.639698
	O	-0.750135	-3.54818	-0.84938
	C	0.345926	-2.75003	-0.706502
	C	0.201784	-1.3868	-0.373464
	C	1.32573	-0.546937	-0.221932
	N	1.11637	0.779383	0.106022
	C	1.59596	-3.28793	-0.891218
	C	2.69888	-2.44044	-0.737549
	C	2.59511	-1.09842	-0.410928
	C	2.2592	1.63623	0.261768
	C	2.7391	2.33554	-0.833806
	N	3.79266	3.14519	-0.759348
	C	4.39292	3.27071	0.426344
	C	3.97788	2.60602	1.57374
	C	2.88011	1.76449	1.49199
	H	-5.58174	-1.60748	-0.173826
	H	-5.22994	-3.98675	-0.759611
	H	-2.96391	-4.92843	-1.08409
	H	0.458952	3.34159	0.760071
	H	-1.82625	4.13658	1.05145
	H	-3.79325	2.65362	0.775678
	H	1.71588	-4.33291	-1.14733
	H	3.68978	-2.85719	-0.881919
	H	3.48723	-0.497161	-0.307024
	H	2.24946	2.2322	-1.79873
	H	5.25049	3.93658	0.462633
	H	4.5059	2.74773	2.50888
	H	2.51053	1.21976	2.35394

## Sheet: ADOTA 4
		4-(pyridin-3-ylmethyl)-4-aza-8,12-dioxatriangulenium tetrafluoroborate (ADOTA 4)
		x	y	z
	C	-2.99352	1.23055	-0.972181
	C	-4.20719	0.76221	-0.461686
	C	-5.3461	1.53752	-0.559206
	C	-5.23665	2.78452	-1.17215
	C	-4.03849	3.28046	-1.68291
	C	-2.9118	2.48878	-1.57494
	C	-1.84123	0.429214	-0.874274
	C	-1.92023	-0.817229	-0.261889
	C	-3.16172	-1.24248	0.25794
	O	-4.27074	-0.458676	0.139227
	C	-0.762676	-1.6216	-0.159288
	C	-0.875901	-2.84334	0.513781
	C	-2.10843	-3.22535	1.01623
	C	-3.26799	-2.45326	0.895978
	O	-1.72002	2.94199	-2.05439
	C	-0.589729	2.18666	-1.95517
	C	-0.631214	0.903129	-1.37
	C	0.526789	0.100359	-1.2708
	C	0.594085	2.69285	-2.43191
	C	1.73701	1.89747	-2.30395
	C	1.73238	0.632122	-1.74095
	H	-6.29006	1.18087	-0.166678
	H	-6.1259	3.39997	-1.25258
	H	-3.9832	4.25593	-2.14953
	H	-0.0255164	-3.49034	0.671699
	H	-2.17554	-4.17461	1.53664
	H	-4.21548	-2.7858	1.30038
	H	0.635457	3.67727	-2.88026
	H	2.68103	2.29428	-2.66152
	N	0.414124	-1.16099	-0.718027
	C	1.58634	-2.03461	-0.732595
	C	3.74138	-2.47109	0.457865
	N	4.61632	-2.38605	1.45643
	C	4.27274	-1.64852	2.51678
	C	3.06307	-0.979456	2.6135
	C	2.15897	-1.07912	1.5639
	H	4.04109	-3.07217	-0.398462
	H	5.00046	-1.59058	3.32153
	H	2.83265	-0.39092	3.4938
	C	2.49804	-1.84294	0.457603
	H	2.66338	0.0907021	-1.66176
	H	1.24007	-3.06512	-0.787701
	H	2.12824	-1.85784	-1.66063
	H	1.2071	-0.56217	1.61685

## Sheet: ADOTA 5
		4-(pyridin-4-ylmethyl)-4-aza-8,12-dioxatriangulenium tetrafluoroborate (ADOTA 5)
		x	y	z
	C	1.22421	2.53551	1.50696
	C	0.565873	3.63038	0.940428
	C	1.17212	4.87124	0.922722
	C	2.44517	4.9842	1.47855
	C	3.12888	3.90859	2.04249
	C	2.50443	2.67672	2.04912
	C	0.595677	1.27734	1.52424
	C	-0.672518	1.13599	0.970604
	C	-1.29454	2.26402	0.394695
	O	-0.674917	3.47793	0.399402
	C	-1.30466	-0.126764	0.986236
	C	-2.56184	-0.235114	0.382694
	C	-3.1404	0.891899	-0.177565
	C	-2.53631	2.15252	-0.180709
	O	3.14442	1.59843	2.58114
	C	2.55871	0.367581	2.59045
	C	1.2583	0.184377	2.07312
	C	0.631106	-1.08222	2.08455
	C	3.2555	-0.695896	3.10825
	C	2.63418	-1.94796	3.08682
	C	1.35884	-2.16388	2.59208
	H	0.667274	5.72395	0.486417
	H	2.92853	5.95492	1.46869
	H	4.12019	4.02491	2.4621
	H	-3.08825	-1.17635	0.32599
	H	-4.11453	0.787807	-0.643022
	H	-3.0188	3.013	-0.626421
	H	4.25416	-0.563483	3.50433
	H	3.18195	-2.8004	3.47379
	N	-0.655384	-1.18692	1.59013
	C	-1.37018	-2.45585	1.7101
	C	-0.40032	-3.07045	-0.562518
	C	-0.364218	-3.95068	-1.63738
	N	-1.1139	-5.04872	-1.72228
	C	-1.94203	-5.29684	-0.702522
	C	-2.05199	-4.4819	0.411531
	H	-2.55105	-6.19336	-0.782241
	C	-1.26241	-3.33881	0.489911
	H	0.963738	-3.16884	2.59254
	H	-0.995622	-2.98203	2.58595
	H	-2.41591	-2.23818	1.9244
	H	0.239066	-2.19581	-0.56803
	H	0.305054	-3.75594	-2.47142
	H	-2.74662	-4.73532	1.20537

## Sheet: ADOTA 6
		4-(pyridin-2-ylmethyl)- 4-aza-8,12-dioxatriangulenium tetrafluoroborate (ADOTA 6)
		x	y	z
	C	-1.74058	2.40134	0.494217
	C	-0.943939	3.47736	0.893611
	C	-1.52641	4.68187	1.23747
	C	-2.91555	4.7767	1.17613
	C	-3.73519	3.7176	0.790141
	C	-3.13168	2.52236	0.450227
	C	-1.13599	1.17992	0.14092
	C	0.247361	1.0551	0.203282
	C	1.01334	2.16125	0.630943
	O	0.410644	3.34174	0.951831
	C	0.853659	-0.171709	-0.148006
	C	2.24452	-0.270894	-0.0205851
	C	2.9629	0.831647	0.408574
	C	2.37825	2.06102	0.731898
	O	-3.89945	1.46058	0.077349
	C	-3.33316	0.26446	-0.252721
	C	-1.92992	0.104483	-0.241142
	C	-1.32304	-1.12315	-0.591148
	C	-4.14757	-0.785519	-0.59338
	C	-3.53488	-2.00336	-0.909864
	C	-2.16468	-2.19468	-0.914366
	H	-0.915089	5.5202	1.54702
	H	-3.38131	5.71831	1.44532
	H	-4.8127	3.81897	0.757451
	H	2.77304	-1.18883	-0.231031
	H	4.03904	0.734353	0.503361
	H	2.97281	2.90343	1.06151
	H	-5.22405	-0.671788	-0.602041
	H	-4.16878	-2.84709	-1.16046
	N	0.0537888	-1.20117	-0.59813
	C	0.695009	-2.42982	-1.05128
	N	0.438913	-3.15587	1.26094
	C	0.682511	-4.02105	2.25077
	C	1.47009	-5.1504	2.10057
	C	2.03988	-5.39498	0.855792
	C	1.79689	-4.50429	-0.175712
	H	1.63429	-5.81806	2.93804
	H	2.66676	-6.26542	0.694649
	C	0.986976	-3.40029	0.0756289
	H	-1.77575	-3.17446	-1.14752
	H	0.0554779	-2.89979	-1.79633
	H	1.61295	-2.16998	-1.5766
	H	0.222429	-3.79382	3.20863
	H	2.22543	-4.65283	-1.16097

## Sheet: DAOTA 7
		8-amino-4-(3-cyanophenyl)-4,8-diaza-12-oxatriangulenium tetrafluoroborate (DAOTA 7)
		x	y	z
	C	0.728209	0.78161	-0.0931482
	C	-0.648649	1.10247	-0.232549
	N	-1.56354	0.0690071	-0.333656
	C	-1.20028	-1.26427	-0.304214
	C	-2.12656	-2.30501	-0.403183
	C	-1.67312	-3.61358	-0.364861
	C	-0.324627	-3.94884	-0.232245
	C	0.585219	-2.92084	-0.135289
	O	1.90589	-3.22846	-0.00573518
	C	2.84709	-2.24975	0.096142
	C	4.16735	-2.61574	0.225797
	C	5.11758	-1.59853	0.32989
	C	4.79087	-0.251978	0.309552
	C	3.45011	0.116491	0.178351
	N	3.03342	1.43239	0.150533
	C	1.71028	1.80174	0.0169544
	C	1.3061	3.13274	-0.0144222
	C	-0.0447644	3.41425	-0.153018
	C	-1.02907	2.43746	-0.262482
	N	3.96606	2.46722	0.269191
	C	2.47517	-0.894696	0.0697077
	C	1.11921	-0.554123	-0.0642096
	C	0.163949	-1.58107	-0.168615
	C	-2.95332	0.396881	-0.492047
	C	-3.74195	0.550419	0.632842
	C	-5.08793	0.865851	0.459838
	C	-5.92949	1.03086	1.6165
	N	-6.60337	1.16291	2.53918
	C	-5.63075	1.02363	-0.815332
	C	-4.81767	0.86413	-1.9274
	C	-3.47442	0.550277	-1.76823
	H	-3.18327	-2.10304	-0.507581
	H	-2.40089	-4.4141	-0.441646
	H	4.4484	-3.66109	0.245466
	H	6.16167	-1.87409	0.431943
	H	5.57065	0.491219	0.394682
	H	2.03437	3.9244	0.0672807
	H	-0.352445	4.4545	-0.177574
	H	-2.06568	2.72389	-0.367477
	H	-3.31834	0.427613	1.62256
	H	-6.68009	1.26873	-0.928793
	H	-5.23183	0.984327	-2.92137
	H	-2.82642	0.422435	-2.62826
	H	4.45852	2.37433	1.15184
	H	4.63353	2.40795	-0.493166
	H	0.00588031	-4.97944	-0.205007

## Sheet: DAOTA 8
		8-(2-aminoethyl)-4-(3-cyanophenyl)-4,8-diaza-12-oxatriangulenium tetrafluoroborate (DAOTA 8)
		x	y	z
	C	0.640104	0.644531	0.0189015
	C	-0.728363	0.985864	-0.157653
	N	-1.65777	-0.0304658	-0.28535
	C	-1.31737	-1.36968	-0.261196
	C	-2.25876	-2.39306	-0.392511
	C	-1.82777	-3.70943	-0.365952
	C	-0.487216	-4.06706	-0.216502
	C	0.436389	-3.05466	-0.0867459
	O	1.7493	-3.3847	0.0530497
	C	2.7054	-2.42296	0.181033
	C	4.01564	-2.81852	0.302271
	C	4.98347	-1.81969	0.422494
	C	4.68023	-0.469964	0.438372
	C	3.34363	-0.0621256	0.333646
	N	2.951	1.26135	0.367357
	C	1.63974	1.64503	0.166399
	C	1.24662	2.98245	0.10321
	C	-0.0946703	3.28518	-0.0741046
	C	-1.09084	2.32537	-0.198733
	C	3.9617	2.29675	0.611953
	C	4.58621	2.80802	-0.681739
	N	5.58453	3.82591	-0.357929
	H	6.40128	3.38711	0.0554035
	H	5.90392	4.2737	-1.20946
	C	2.35656	-1.05921	0.188024
	C	1.00823	-0.697798	0.0407558
	C	0.0382255	-1.70834	-0.101503
	C	-3.0377	0.321034	-0.475916
	C	-3.85167	0.478297	0.63016
	C	-5.18821	0.814898	0.426268
	C	-6.05592	0.98338	1.56294
	N	-6.75042	1.1183	2.46978
	C	-5.69676	0.990069	-0.860671
	C	-4.85859	0.826668	-1.95344
	C	-3.52459	0.491315	-1.76347
	H	-3.30969	-2.17174	-0.514385
	H	-2.56655	-4.49685	-0.468548
	H	-0.17184	-5.10267	-0.202913
	H	4.27691	-3.86908	0.294645
	H	6.0245	-2.11328	0.503401
	H	5.48772	0.242013	0.515376
	H	1.95726	3.79128	0.173286
	H	-0.380463	4.33072	-0.12145
	H	-2.11974	2.62669	-0.332481
	H	3.49767	3.11148	1.16354
	H	4.7224	1.88227	1.27157
	H	4.99275	1.95796	-1.24591
	H	3.81047	3.26491	-1.30167
	H	-3.45489	0.341894	1.62918
	H	-6.73929	1.25142	-0.998056
	H	-5.24594	0.960382	-2.95646
	H	-2.85744	0.359966	-2.60819
