# Supplementary material for: Microwave-assisted synthesis of new triangulenium dyes for lifetime imaging microscopy (FLIM)
Source: Sci Rep. 2025 Dec 21;16:1925. doi: 10.1038/s41598-025-31688-6 (PMC12804676; doi:10.1038/s41598-025-31688-6)
Supplement: Supplementary file 2 — Supplementary Material 2 [file 41598_2025_31688_MOESM2_ESM.xlsx]

## Sheet: ADOTA 1
ADOTA 1
Solvent	lem /nm	t1/ns (A1)	t2/ns (A2)	t3/ns (A3)	chi-sqr
MeOH	530	20,6 (1,00)			1.343
	535	20,6 (1,00)
	540	20,6 (1,00)
Water	532	19,0 (1,00)			1.429
	537	19,0 (1,00)
	542	19,0 (1,00)
MeCN	554	21,6 (1,00)			1.258
	559	21,6 (1,00)
	564	21,6 (1,00)
Ethanol	553	20,8 (0,91)	2,91 (0,09)		1.311
	558	20,8 (0,92)	2,91 (0,08)
	563	20,8 (0,93)	2,91 (0,07)
Isopropanol	553	21,0 (1,00)			1.404
	558	21,0 (1,00)
	563	21,0 (1,00)
Butanol	555	20,5 (1,00)			1.369
	560	20,5 (1,00)
	565	20,5 (1,00)
Pentanol	556	20,4 (0,95)	2,13 (0,05)		1.371
	561	20,4 (0,96)	2,13 (0,04)
	566	20,4 (0,97)	2,13 (0,03)
Dioxane	529	16,9 (1,00)			1.352
	534	16,9 (1,00)
	539	16,9 (1,00)
Octanol	557	21,5 (0,85)	12,7 (0,15)		1.476
	562	21,5 (0,85)	12,7 (0,15)
	567	21,5 (0,85)	12,7 (0,15)
DMSO	561	13,6 (1,00)			1.196
	566	13,6 (1,00)
	571	13,6 (1,00)
Toluene	531	18,2 (0,95)	3,01 (0,05)		1.281
	536	18,2 (0,93)	3,01 (0,07)
	541	18,2 (0,93)	3,01 (0,07)

## Sheet: ADOTA 2
ADOTA 2
Solvent	lem /nm	t1/ns (A1)	t2/ns (A2)	t3/ns (A3)	chi-sqr
MeOH	555	15,55 (1,00)			1.146
	560	15,55 (1,00)
	565	15,55 (1,00)
Water	556	16,6 (1,00)			1.187
	561	16,6 (1,00)
	566	16,6 (1,00)
MeCN	562	16,0 (1,00)			1.269
	567	16,0 (1,00)
	572	16,0 (1,00)
Ethanol	561	15,2 (1,00)			1.17
	566	15,2 (1,00)
	571	15,2 (1,00)
Isopropanol	555	15,81 (1,00)			1.199
	560	15,81 (1,00)
	565	15,81 (1,00)
Butanol	555	15,13 (1,00)			1.163
	560	15,13 (1,00)
	565	15,13 (1,00)
Pentanol	555	14,64 (0,95)	0,83 (-0,05)		1.107
	560	14,64 (0,94)	0,83 (-0,06)
	565	14,64 (0,93)	0,83 (-0,07)
Dioxane	572	4,72 (0,40)	1,86 (0,60)		1.522
	577	4,72 (0,41)	1,86 (0,59)
	582	4,72 (0,42)	1,86 (0,58)
Octanol	555	12,96 (0,72)	0,42 (0,28)		1.135
	560	12,96 (0,77)	0,42 (0,23)
	565	12,96 (0,83)	0,42 (0,17)
DMSO	569	5,35 (1,00)			1.174
	574	5,35 (1,00)
	579	5,35 (1,00)
Toluene	555	10,52 (0,03)	4,26 (0,79)	0,69 (0,18)	1.192
	560	10,52 (0,03)	4,26 (0,82)	0,69 (0,15)
	565	10,52 (0,03)	4,26 (0,84)	0,69 (0,13)

## Sheet: ADOTA 3
ADOTA 3
Solvent	lem /nm	t1/ns (A1)	t2/ns (A2)	t3/ns (A3)	chi-sqr
MeOH	555	20,96 (1,00)			1.243
	560	20,96 (1,00)
	565	20,96 (1,00)
Water	552	19,5 (1,00)			1.192
	557	19,5 (1,00)
	562	19,5 (1,00)
MeCN	557	21,9 (1,00)			1.297
	562	21,9 (1,00)
	567	21,9 (1,00)
Ethanol	555	20,9 (1,00)			1.255
	560	20,9 (1,00)
	565	20,9 (1,00)
Isopropanol	555	20,63 (1,00)			1.217
	560	20,63 (1,00)
	565	20,63 (1,00)
Butanol	555	20,63 (1,00)			1.241
	560	20,63 (1,00)
	565	20,63 (1,00)
Pentanol	555	20,58 (1,00)			1.253
	560	20,58 (1,00)
	565	20,58 (1,00)
Dioxane	560	17,7 (0,82)	1,87 (0,18)		1.322
	565	17,7 (0,80)	1,87 (0,20)
	570	17,7 (0,79)	1,87 (0,21)
Octanol	555	20,44 (1,00)			1.304
	560	20,44 (1,00)
	565	20,44 (1,00)
DMSO	563	14,3 (1,00)			1.163
	568	14,3 (1,00)
	573	14,3 (1,00)
Toluene	550	19,71 (1,00)			1.354
	552	19,71 (1,00)
	554	19,71 (1,00)

## Sheet: ADOTA 4
ADOTA 4
Solvent	lem /nm	t1/ns (A1)	t2/ns (A2)	t3/ns (A3)	chi-sqr
MeOH	555	21,59 (1,00)			1.254
	560	21,59 (1,00)
	565	21,59 (1,00)
Water	547	20,6 (1,00)			1.206
	552	20,6 (1,00)
	557	20,6 (1,00)
MeCN	550	22,4 (1,00)			1.34
	555	22,4 (1,00)
	560	22,4 (1,00)
Ethanol	551	21,6 (1,00)			1.26
	556	21,6 (1,00)
	561	21,6 (1,00)
Isopropanol	555	21,59 (1,00)			1.278
	560	21,59 (1,00)
	565	21,59 (1,00)
Butanol	555	21,36 (1,00)			1.289
	560	21,36 (1,00)
	565	21,36 (1,00)
Pentanol	555	21,26 (1,00)			1.248
	560	21,26 (1,00)
	565	21,26 (1,00)
Dioxane	558	19,5 (0,68)	2,00 (0,32)		1.301
	563	19,5 (0,67)	2,00 (0,33)
	568	19,5 (0,66)	2,00 (0,34)
Octanol	555	21,21 (1,00)			1.254
	560	21,21 (1,00)
	565	21,21 (1,00)
DMSO	558	17,6 (1,00)			1.223
	563	17,6 (1,00)
	568	17,6 (1,00)
Toluene

## Sheet: ADOTA 5
ADOTA 5
Solvent	lem /nm	t1/ns (A1)	t2/ns (A2)	t3/ns (A3)	chi-sqr
MeOH	550	21,83 (1,00)			1.276
	555	21,83 (1,00)
	560	21,83 (1,00)
Water	548	20,49 (1,00)			1.346
	553	20,49 (1,00)
	558	20,49 (1,00)
MeCN	552	22,45 (1,00)			1.335
	557	22,45 (1,00)
	562	22,45 (1,00)
Ethanol	552	22,14 (0,93)	14,46 (0,07)		1.202
	557	22,14 (0,93)	14,46 (0,07)
	562	22,14 (0,92)	14,46 (0,08)
Isopropanol	552	21,48 (1,00)			1.211
	567	21,48 (1,00)
	562	21,48 (1,00)
Butanol	553	21,23 (1,00)			1.224
	558	21,23 (1,00)
	563	21,23 (1,00)
Pentanol	554	21,75 (0,90)	12,10 (0,10)		1.206
	559	21,75 (0,90)	12,10 (0,10)
	564	21,75 (0,89)	12,10 (0,11)
Dioxane	559	16,84 (0,84)	5,17 (0,16)		1.268
	564	16,84 (0,84)	5,17 (0,16)
	569	16,84 (0,84)	5,17 (0,16)
Octanol	555	21,04 (0,88)	3,94 (0,12)		1.186
	560	21,04 (0,90)	3,94 (0,10)
	565	21,04 (0,91)	3,94 (0,09)
DMSO	558	17,48 (1,00)			1.231
	563	17,48 (1,00)
	568	17,48 (1,00)
Toluene	562	18,53 (0,81)	7,03 (0,19)		1.227
	567	18,53 (0,80)	7,03 (0,20)
	572	18,53 (0,79)	7,03 (0,21)

## Sheet: ADOTA 6
ADOTA 6
Solvent	lem /nm	t1/ns (A1)	t2/ns (A2)	t3/ns (A3)	chi-sqr
MeOH	555	20,08 (0,97)	4,82 (0,03)		1.159
	560	20,08 (0,97)	4,82 (0,03)
	565	20,08 (0,96)	4,82 (0,04)
Water	548	19,5 (1,00)			1.239
	553	19,5 (1,00)
	558	19,5 (1,00)
MeCN	554	21,6 (1,00)			1.308
	559	21,6 (1,00)
	564	21,6 (1,00)
Ethanol	555	19,72 (1,00)			1.332
	560	19,72 (1,00)
	565	19,72 (1,00)
Isopropanol	555	19,83 (0,97)	3,76 (0,03)		1.156
	560	19,83 (0,97)	3,76 (0,03)
	565	19,83 (0,97)	3,76 (0,03)
Butanol	555	19,66 (0,96)	3,14 (0,04)		1.18
	560	19,66 (0,97)	3,14 (0,03)
	565	19,66 (0,97)	3,14 (0,03)
Pentanol	555	19,86 (0,96)	6,50 (0,04)		1.179
	560	19,86 (0,97)	6,50 (0,03)
	565	19,86 (0,97)	6,50 (0,03)
Dioxane	561	17,5 (0,77)	2,92 (0,23)		1.289
	566	17,5 (0,76)	2,92 (0,24)
	571	17,5 (0,75)	2,92 (0,25)
Octanol	558	19,89 (0,91)	4,95 (0,09)		1.256
	563	19,89 (0,92)	4,95 (0,08)
	568	19,89 (0,92)	4,95 (0,08)
DMSO	561	16,8 (1,00)			1.344
	566	16,8 (1,00)
	571	16,8 (1,00)
Toluene	562	19,66 (0,68)	4,66 (0,32)		1.321
	567	19,66 (0,70)	4,66 (0,30)
	572	19,66 (0,71)	4,66 (0,29)

## Sheet: DAOTA 7
DAOTA 7
Solvent	lem /nm	t1/ns (A1)	t2/ns (A2)	t3/ns (A3)	chi-sqr
MeOH	588	13,6 (1,00)			1.597
	593	13,6 (1,00)
	598	13,6 (1,00)
Water	586	15,3 (0,17)	10,4 (0,83)		1.152
	591	15,3 (0,17)	10,4 (0,83)
	596	15,3 (0,16)	10,4 (0,84)
MeCN	589	15,6 (1,00)			1.358
	594	15,6 (1,00)
	599	15,6 (1,00)
Ethanol	589	16,9 (0,24)	12,6 (0,76)		1.246
	594	16,9 (0,24)	12,6 (0,76)
	599	16,9 (0,24)	12,6 (0,76)
Isopropanol	589	22,0 (0,05)	13,2 (0,95)		1.275
	594	22,0 (0,05)	13,2 (0,95)
	599	22,0 (0,05)	13,2 (0,95)
Butanol	590	21,3 (0,06)	13,0 (0,94)		1.279
	595	21,3 (0,06)	13,0 (0,94)
	600	21,3 (0,06)	13,0 (0,94)
Pentanol	591	13,4 (0,95)	4,39 (0,05)		1.251
	596	13,4 (0,95)	4,39 (0,05)
	601	13,4 (0,95)	4,39 (0,05)
Dioxane	597	11,0 (0,68)	5,00 (0,32)		1.382
	602	11,0 (0,68)	5,00 (0,32)
	607	11,0 (0,67)	5,00 (0,33)
Octanol	593	12,7 (0,92)	4,06 (0,08)		1.336
	598	12,7 (0,92)	4,06 (0,08)
	603	12,7 (0,93)	4,06 (0,07)
DMSO	601	13,5 (0,13)	10,0 (0,83)		1.391
	606	13,5 (0,13)	10,0 (0,83)
	611	13,5 (0,13)	10,0 (0,83)
Toluene	599	12,4 (0,35)	6,85 (0,60)	1,06 (0,05)	1.148
	604	12,4 (0,33)	6,85 (0,62)	1,06 (0,05)
	609	12,4 (0,33)	6,85 (0,64)	1,06 (0,03)

## Sheet: DAOTA 8
DAOTA 8
Solvent	lem /nm	t1/ns (A1)	t2/ns (A2)	t3/ns (A3)	chi-sqr
MeOH	580	17,58 (0,50)	9,73 (0,50)		1.34
	585	17,58 (0,49)	9,73 (0,51)
	590	17,58 (0,49)	9,73 (0,51)
Water	574	16,78 (1,00)			1.352
	579	16,78 (1,00)
	584	16,78 (1,00)
MeCN	587	17,2 (0,58)	8,92 (0,42)		1.355
	592	17,2 (0,58)	8,92 (0,42)
	597	17,2 (0,58)	8,92 (0,42)
Ethanol	580	18,97 (0,08)	8,42 (0,56)	0,1 (-0,36)	1.171
	585	18,97 (0,04)	8,42 (0,31)	0,1 (-0,65)
	590	18,97 (0,04)	8,42 (0,30)	0,1 (-0,66)
Isopropanol	580	19,65 (0,15)	7,84 (0,85)		1.342
	585	19,65 (0,17)	7,84 (0,83)
	590	19,65 (0,15)	7,84 (0,85)
Butanol	580	19,70 (0,53)	12,30 (0,47)		1.359
	585	19,70 (0,52)	12,30 (0,48)
	590	19,70 (0,53)	12,30 (0,47)
Pentanol	583	16,74 (0,24)	8,13 (0,68)	0,82 (-0,09)	1.258
	588	16,74 (0,28)	8,13 (0,62)	0,82 (-0,10)
	593	16,74 (0,32)	8,13 (0,55)	0,82 (-0,13)
Dioxane	586	16,04 (0,83)	4,34 (0,17)		1.33
	591	16,04 (0,85)	4,34 (0,15)
	596	16,04 (0,86)	4,34 (0,14)
Octanol	583	16,10 (0,63)	6,18 (0,37)		1.395
	588	16,10 (0,64)	6,18 (0,36)
	593	16,10 (0,66)	6,18 (0,34)
DMSO	590	15,00 (0,69)	1,69 (0,31)		1.428
	595	15,00 (0,69)	1,69 (0,31)
	600	15,00 (0,69)	1,69 (0,31)
Toluene	588	15,96 (0,69)	2,17 (0,31)		1.279
	593	15,96 (0,66)	2,17 (0,34)
	598	15,96 (0,65)	2,17 (0,35)
